# Supplementary material for: Newly optimized ELISA kit and LAT reveal significantly higher seroprevalence in sheep raised in agro-ecological zone as against range-ecological zone, with a significant association of meteorological parameters
Source: PLoS One. 2023 Dec 5;18(12):e0290374. doi: 10.1371/journal.pone.0290374 (PMC10697491; doi:10.1371/journal.pone.0290374)
Supplement: S1 File — (ZIP) [file pone.0290374.s001.zip]

Archive with 3 entries (3 files):
- 3D, Revised, Meteorological data of Sharaqpur, (minimal data 2).xlsx
- Prevalence data for Sheep manuscript (minimal data 3).xlsx
- 3D, Revised, Meteorological data of Kot Chutta, (minimal data 1).xlsx
