# Supplementary material for: Newly optimized ELISA kit and LAT reveal significantly higher seroprevalence in sheep raised in agro-ecological zone as against range-ecological zone, with a significant association of meteorological parameters
Source: PLoS One. 2023 Dec 5;18(12):e0290374. doi: 10.1371/journal.pone.0290374 (PMC10697491; doi:10.1371/journal.pone.0290374)
Supplement: S1 File — (ZIP) [file pone.0290374.s001.zip › 3D, Revised, Meteorological data of Sharaqpur, (minimal data 2).xlsx]

## Sheet: Sheet1
			2022-07-26		Reference	www.worldweatheronline.com
	Metereological Data of Sharaqpur
								Sharaqpur
					Months	Mini. Temp. (°c)	Max. Temp. (°c)	Average. Temp. (°c)	Relative Humidity (%)
					2019-12-01	13	22	18	39
					2020-01-01	10	18	14	59
					2020-02-01	10	25	13	47
					2020-03-01	16	27	23	57
					2020-04-01	24	36	32	33
					2020-05-01	30	41	37	24
					2020-06-01	35	45	41	22
					2020-07-01	34	44	40	34
					2020-08-01	31	40	36	53
					2020-09-01	30	41	37	38
					2020-10-01	26	38	34	16
					2020-11-01	18	28	24	24
					Average	23.0833	33.75	29.0833	37.1667
					2018-12-01	14	24	20	27
					2019-01-01	11	20	16	45
					2019-02-01	12	22	18	63
					2019-03-01	16	27	23	51
					2019-04-01	26	38	35	27
					2019-05-01	30	41	38	19
					2019-06-01	34	45	42	20
					2019-07-01	31	41	37	46
					2019-08-01	29	39	36	54
					2019-09-01	27	39	36	51
					2019-10-01	24	36	32	34
					2019-11-01	19	28	24	41
					Average	22.75	33.3333	29.75	39.8333
					2017-12-01	16	26	21	27
					2018-01-01	13	25	20	32
					2018-02-01	14	27	22	38
					2018-03-01	19	33	29	30
					2018-04-01	25	38	34	25
					2018-05-01	31	43	40	17
					2018-06-01	35	44	41	28
					2018-07-01	32	40	38	43
					2018-08-01	31	40	37	47
					2018-09-01	28	39	35	45
					2018-10-01	25	36	32	25
					2018-11-01	20	30	26	25
					Average	24.0833	35.0833	31.25	31.8333
					2016-12-01	14	28	22	27
					2017-01-01	9	21	16	53
					2017-02-01	11	27	21	45
					2017-03-01	13	31	26	36
					2017-04-01	24	40	36	21
					2017-05-01	30	44	40	20
					2017-06-01	32	43	40	29
					2017-07-01	32	41	38	40
					2017-08-01	31	41	38	39
					2017-09-01	29	41	37	30
					2017-10-01	26	39	35	18
					2017-11-01	20	30	26	24
					Average	22.5833	35.5	31.25	31.8333
					2015-12-01	13	24	19	29
					2016-01-01	10	24	18	43
					2016-02-01	12	28	23	37
					2016-03-01	16	31	26	42
					2016-04-01	23	37	33	23
					2016-05-01	31	43	39	21
					2016-06-01	34	45	42	25
					2016-07-01	32	41	38	42
					2016-08-01	30	40	37	44
					2016-09-01	28	40	37	35
					2016-10-01	24	39	34	21
					2016-11-01	18	32	26	19
					Average	22.5833	35.3333	31	31.75
