# Supplementary material for: Newly optimized ELISA kit and LAT reveal significantly higher seroprevalence in sheep raised in agro-ecological zone as against range-ecological zone, with a significant association of meteorological parameters
Source: PLoS One. 2023 Dec 5;18(12):e0290374. doi: 10.1371/journal.pone.0290374 (PMC10697491; doi:10.1371/journal.pone.0290374)
Supplement: S1 File — (ZIP) [file pone.0290374.s001.zip › Prevalence data for Sheep manuscript (minimal data 3).xlsx]

## Sheet: Sheet1
Sample No.	Animal	Breed	Sex	Age groups	Age (years)	Area	Sampling	LAT	New ELISA kit	CollectionDate
1	Sheep	Lohi	Male	≤ 1 year	1	Sharaqpur(SKP)	Randomly	Positive	Positive	2020-12-06
2	Sheep	Lohi	Female	2- 3 years	3	Sharaqpur(SKP)	Randomly	Negative	Negative	2020-12-06
3	Sheep	Lohi	Male	1- 2 years	2	Sharaqpur(SKP)	Randomly	Positive	Positive	2020-12-06
4	Sheep	Lohi	Female	3–4 years	3.6	Sharaqpur(SKP)	Randomly	Negative	Negative	2020-12-06
5	Sheep	Lohi	Male	1- 2 years	1.3	Sharaqpur(SKP)	Randomly	Positive	Positive	2020-12-06
6	Sheep	Lohi	Female	2- 3 years	2.1	Sharaqpur(SKP)	Randomly	Negative	Negative	2020-12-06
7	Sheep	Lohi	Female	≤ 1 year	0.92	Sharaqpur(SKP)	Randomly	Positive	Positive	2020-12-06
8	Sheep	Lohi	Male	1- 2 years	2	Sharaqpur(SKP)	Randomly	Positive	Negative	2020-12-06
9	Sheep	Lohi	Female	2- 3 years	3	Sharaqpur(SKP)	Randomly	Negative	Negative	2020-12-06
10	Sheep	Lohi	Female	≤ 1 year	1	Sharaqpur(SKP)	Randomly	Negative	Negative	2020-12-06
11	Sheep	Lohi	Male	1- 2 years	1.1	Sharaqpur(SKP)	Randomly	Positive	Negative	2020-12-06
12	Sheep	Lohi	Female	3–4 years	3.4	Sharaqpur(SKP)	Randomly	Positive	Positive	2020-12-06
13	Sheep	Lohi	Female	1- 2 years	2	Sharaqpur(SKP)	Randomly	Positive	Negative	2020-12-06
14	Sheep	Lohi	Male	2- 3 years	3	Sharaqpur(SKP)	Randomly	Positive	Negative	2020-12-06
15	Sheep	Lohi	Female	≤ 1 year	0.83	Sharaqpur(SKP)	Randomly	Negative	Positive	2020-12-06
16	Sheep	Lohi	Female	≥ 4 years	4.1	Sharaqpur(SKP)	Randomly	Positive	Negative	2020-12-06
17	Sheep	Lohi	Female	3–4 years	3.4	Sharaqpur(SKP)	Randomly	Negative	Negative	2020-12-06
18	Sheep	Lohi	Male	2- 3 years	2.4	Sharaqpur(SKP)	Randomly	Positive	Positive	2020-12-06
19	Sheep	Lohi	Female	≤ 1 year	1	Sharaqpur(SKP)	Randomly	Negative	Negative	2020-12-06
20	Sheep	Lohi	Male	1- 2 years	1.3	Sharaqpur(SKP)	Randomly	Positive	Positive	2020-12-06
21	Sheep	Lohi	Female	1- 2 years	1.2	Sharaqpur(SKP)	Randomly	Positive	Negative	2020-12-06
22	Sheep	Lohi	Male	2- 3 years	2.5	Sharaqpur(SKP)	Randomly	Positive	Negative	2020-12-06
23	Sheep	Lohi	Female	≤ 1 year	1	Sharaqpur(SKP)	Randomly	Negative	Positive	2020-12-06
24	Sheep	Lohi	Female	1- 2 years	1.1	Sharaqpur(SKP)	Randomly	Positive	Negative	2020-12-06
25	Sheep	Lohi	Male	3–4 years	3.5	Sharaqpur(SKP)	Randomly	Positive	Negative	2020-12-06
26	Sheep	Lohi	Female	≥ 4 years	4.5	Sharaqpur(SKP)	Randomly	Negative	Negative	2020-12-06
27	Sheep	Lohi	Male	2- 3 years	2.3	Sharaqpur(SKP)	Randomly	Positive	Negative	2020-12-06
28	Sheep	Lohi	Female	1- 2 years	1.4	Sharaqpur(SKP)	Randomly	Negative	Negative	2020-12-06
29	Sheep	Lohi	Female	2- 3 years	2.5	Sharaqpur(SKP)	Randomly	Negative	Positive	2020-12-06
30	Sheep	Lohi	Male	3–4 years	3.2	Sharaqpur(SKP)	Randomly	Positive	Negative	2020-12-06
31	Sheep	Lohi	Female	≤ 1 year	1	Sharaqpur(SKP)	Randomly	Negative	Negative	2020-12-06
32	Sheep	Lohi	Male	2- 3 years	2.4	Sharaqpur(SKP)	Randomly	Positive	Negative	2020-12-06
33	Sheep	Lohi	Female	1- 2 years	2	Sharaqpur(SKP)	Randomly	Positive	Positive	2020-12-06
34	Sheep	Lohi	Female	≤ 1 year	1	Sharaqpur(SKP)	Randomly	Negative	Negative	2020-12-06
35	Sheep	Lohi	Male	1- 2 years	2	Sharaqpur(SKP)	Randomly	Positive	Positive	2020-12-06
36	Sheep	Lohi	Female	≥ 4 years	5	Sharaqpur(SKP)	Randomly	Negative	Negative	2020-12-06
37	Sheep	Lohi	Male	3–4 years	3.1	Sharaqpur(SKP)	Randomly	Negative	Negative	2020-12-06
38	Sheep	Lohi	Female	≤ 1 year	1	Sharaqpur(SKP)	Randomly	Negative	Negative	2020-12-06
39	Sheep	Lohi	Female	1- 2 years	1.2	Sharaqpur(SKP)	Randomly	Positive	Negative	2020-12-06
40	Sheep	Lohi	Male	1- 2 years	2	Sharaqpur(SKP)	Randomly	Negative	Negative	2020-12-06
41	Sheep	Kajli	Female	≤ 1 year	1	Sharaqpur(SKP)	Randomly	Negative	Negative	2020-12-06
42	Sheep	Kajli	Male	2- 3 years	2.4	Sharaqpur(SKP)	Randomly	Positive	Positive	2020-12-06
43	Sheep	Kajli	Female	1- 2 years	1.1	Sharaqpur(SKP)	Randomly	Positive	Negative	2020-12-06
44	Sheep	Kajli	Female	1- 2 years	2	Sharaqpur(SKP)	Randomly	Positive	Negative	2020-12-06
45	Sheep	Kajli	Female	≤ 1 year	1	Sharaqpur(SKP)	Randomly	Negative	Negative	2020-12-06
46	Sheep	Kajli	Male	1- 2 years	2	Sharaqpur(SKP)	Randomly	Negative	Negative	2020-12-06
47	Sheep	Kajli	Female	3–4 years	3.3	Sharaqpur(SKP)	Randomly	Positive	Positive	2020-12-06
48	Sheep	Kajli	Male	≤ 1 year	1	Sharaqpur(SKP)	Randomly	Negative	Negative	2020-12-06
49	Sheep	Kajli	Female	1- 2 years	1.1	Sharaqpur(SKP)	Randomly	Positive	Negative	2020-12-06
50	Sheep	Kajli	Female	1- 2 years	1.2	Sharaqpur(SKP)	Randomly	Negative	Negative	2020-12-06
51	Sheep	Kajli	Male	3–4 years	3.5	Sharaqpur(SKP)	Randomly	Negative	Negative	2020-12-06
52	Sheep	Kajli	Female	1- 2 years	2	Sharaqpur(SKP)	Randomly	Positive	Negative	2020-12-06
53	Sheep	Kajli	Male	≤ 1 year	1	Sharaqpur(SKP)	Randomly	Negative	Negative	2020-12-06
54	Sheep	Kajli	Female	3–4 years	3.7	Sharaqpur(SKP)	Randomly	Negative	Positive	2020-12-06
55	Sheep	Kajli	Female	1- 2 years	1.3	Sharaqpur(SKP)	Randomly	Positive	Positive	2020-12-06
56	Sheep	Kajli	Male	≤ 1 year	0.67	Sharaqpur(SKP)	Randomly	Negative	Negative	2020-12-06
57	Sheep	Kajli	Female	2- 3 years	2.3	Sharaqpur(SKP)	Randomly	Negative	Negative	2020-12-06
58	Sheep	Kajli	Female	3–4 years	3.4	Sharaqpur(SKP)	Randomly	Positive	Positive	2020-12-06
59	Sheep	Kajli	Male	≤ 1 year	1	Sharaqpur(SKP)	Randomly	Negative	Negative	2020-12-06
60	Sheep	Kajli	Female	2- 3 years	2.4	Sharaqpur(SKP)	Randomly	Negative	Negative	2020-12-06
61	Sheep	Kajli	Female	1- 2 years	1.2	Sharaqpur(SKP)	Randomly	Positive	Negative	2020-12-06
62	Sheep	Kajli	Female	3–4 years	3.3	Sharaqpur(SKP)	Randomly	Negative	Negative	2020-12-06
63	Sheep	Kajli	Female	2- 3 years	2.4	Sharaqpur(SKP)	Randomly	Negative	Negative	2020-12-06
64	Sheep	Kajli	Female	1- 2 years	1.3	Sharaqpur(SKP)	Randomly	Positive	Positive	2020-12-06
65	Sheep	Lohi	Female	3–4 years	3.2	Sharaqpur(SKP)	Randomly	Negative	Negative	2020-12-06
66	Sheep	Lohi	Female	≤ 1 year	1	Sharaqpur(SKP)	Randomly	Negative	Negative	2020-12-06
67	Sheep	Lohi	Female	2- 3 years	2.4	Sharaqpur(SKP)	Randomly	Negative	Negative	2020-12-06
68	Sheep	Lohi	Male	3–4 years	4	Sharaqpur(SKP)	Randomly	Negative	Negative	2020-12-06
69	Sheep	Lohi	Female	≤ 1 year	1	Sharaqpur(SKP)	Randomly	Negative	Negative	2020-12-06
70	Sheep	Lohi	Female	≤ 1 year	2.3	Sharaqpur(SKP)	Randomly	Negative	Negative	2020-12-06
71	Sheep	Lohi	Female	3–4 years	3.3	Sharaqpur(SKP)	Randomly	Positive	Positive	2020-12-06
72	Sheep	Lohi	Male	≤ 1 year	1	Sharaqpur(SKP)	Randomly	Negative	Negative	2020-12-06
73	Sheep	Lohi	Female	1- 2 years	2	Sharaqpur(SKP)	Randomly	Positive	Negative	2020-12-06
74	Sheep	Lohi	Female	3–4 years	3.5	Sharaqpur(SKP)	Randomly	Negative	Negative	2020-12-06
75	Sheep	Kajli	Male	≤ 1 year	1	Sharaqpur(SKP)	Randomly	Negative	Negative	2020-12-06
76	Sheep	Kajli	Female	≤ 1 year	2	Sharaqpur(SKP)	Randomly	Negative	Negative	2020-12-06
77	Sheep	Kajli	Female	≥ 4 years	0.75	Sharaqpur(SKP)	Randomly	Positive	Negative	2020-12-06
78	Sheep	Kajli	Female	≤ 1 year	1	Sharaqpur(SKP)	Randomly	Negative	Positive	2020-12-06
79	Sheep	Kajli	Female	≤ 1 year	1.1	Sharaqpur(SKP)	Randomly	Negative	Negative	2020-12-06
80	Sheep	Kajli	Male	3–4 years	3.5	Sharaqpur(SKP)	Randomly	Positive	Positive	2020-12-06
81	Sheep	Kajli	Female	≤ 1 year	1	Sharaqpur(SKP)	Randomly	Negative	Positive	2020-12-06
82	Sheep	Kajli	Female	2- 3 years	2.5	Sharaqpur(SKP)	Randomly	Negative	Positive	2020-12-06
83	Sheep	Kajli	Female	3–4 years	3.2	Sharaqpur(SKP)	Randomly	Positive	Negative	2020-12-06
84	Sheep	Kajli	Female	≥ 4 years	4.6	Sharaqpur(SKP)	Randomly	Positive	Negative	2020-12-06
85	Sheep	Kajli	Male	≤ 1 year	0.5	Sharaqpur(SKP)	Randomly	Positive	Positive	2020-12-06
86	Sheep	Kajli	Female	≤ 1 year	2	Sharaqpur(SKP)	Randomly	Positive	Negative	2020-12-06
87	Sheep	Kajli	Female	≤ 1 year	1.3	Sharaqpur(SKP)	Randomly	Positive	Positive	2020-12-06
88	Sheep	Kajli	Male	3–4 years	3.3	Sharaqpur(SKP)	Randomly	Negative	Negative	2020-12-06
89	Sheep	Kajli	Female	≥ 4 years	2.3	Sharaqpur(SKP)	Randomly	Negative	Positive	2020-12-06
90	Sheep	Kajli	Female	2- 3 years	2.4	Sharaqpur(SKP)	Randomly	Positive	Positive	2020-12-06
91	Sheep	Kajli	Female	≤ 1 year	2	Sharaqpur(SKP)	Randomly	Positive	Negative	2020-12-06
92	Sheep	Kajli	Female	3–4 years	3.2	Sharaqpur(SKP)	Randomly	Negative	Negative	2020-12-06
93	Sheep	Kajli	Male	3–4 years	3.9	Sharaqpur(SKP)	Randomly	Positive	Positive	2020-12-06
94	Sheep	Kajli	Female	≤ 1 year	2	Sharaqpur(SKP)	Randomly	Positive	Positive	2020-12-06
95	Sheep	Lohi	Female	2- 3 years	2.1	Sharaqpur(SKP)	Randomly	Negative	Negative	2020-12-06
96	Sheep	Lohi	Male	3–4 years	3.3	Sharaqpur(SKP)	Randomly	Negative	Negative	2020-12-06
97	Sheep	Lohi	Female	1- 2 years	1.1	Sharaqpur(SKP)	Randomly	Positive	Positive	2020-12-06
98	Sheep	Lohi	Female	3–4 years	3.4	Sharaqpur(SKP)	Randomly	Negative	Positive	2020-12-06
99	Sheep	Lohi	Male	3–4 years	3.6	Sharaqpur(SKP)	Randomly	Negative	Negative	2020-12-06
100	Sheep	Lohi	Female	≥ 4 years	1.2	Sharaqpur(SKP)	Randomly	Negative	Positive	2020-12-06
101	Sheep	Kajli	Female	3–4 years	3.2	Sharaqpur(SKP)	Randomly	Negative	Negative	2020-12-06
102	Sheep	Kajli	Male	1- 2 years	2	Sharaqpur(SKP)	Randomly	Positive	Positive	2020-12-06
103	Sheep	Kajli	Female	1- 2 years	1.2	Sharaqpur(SKP)	Randomly	Positive	Negative	2020-12-06
104	Sheep	Kajli	Female	3–4 years	3.3	Sharaqpur(SKP)	Randomly	Negative	Negative	2020-12-06
105	Sheep	Kajli	Female	2- 3 years	2.2	Sharaqpur(SKP)	Randomly	Negative	Negative	2020-12-06
106	Sheep	Kajli	Female	≤ 1 year	1.3	Sharaqpur(SKP)	Randomly	Positive	Positive	2020-12-06
107	Sheep	Kajli	Male	3–4 years	3.5	Sharaqpur(SKP)	Randomly	Negative	Negative	2020-12-06
108	Sheep	Kajli	Female	≤ 1 year	2	Sharaqpur(SKP)	Randomly	Positive	Positive	2020-12-06
109	Sheep	Kajli	Male	≤ 1 year	1.4	Sharaqpur(SKP)	Randomly	Negative	Negative	2020-12-06
110	Sheep	Kajli	Female	≤ 1 year	1	Sharaqpur(SKP)	Randomly	Positive	Positive	2020-12-06
111	Sheep	Kajli	Male	≥ 4 years	2	Sharaqpur(SKP)	Randomly	Positive	Negative	2020-12-06
112	Sheep	Kajli	Female	≤ 1 year	1.4	Sharaqpur(SKP)	Randomly	Positive	Negative	2020-12-06
113	Sheep	Kajli	Male	2- 3 years	3.4	Sharaqpur(SKP)	Randomly	Positive	Positive	2020-12-06
114	Sheep	Kajli	Female	1- 2 years	1.2	Sharaqpur(SKP)	Randomly	Positive	Positive	2020-12-06
115	Sheep	Kajli	Female	2- 3 years	2.4	Sharaqpur(SKP)	Randomly	Positive	Positive	2020-12-06
116	Sheep	Kajli	Male	2- 3 years	2.5	Sharaqpur(SKP)	Randomly	Negative	Negative	2020-12-06
117	Sheep	Kajli	Female	≥ 4 years	1.1	Sharaqpur(SKP)	Randomly	Positive	Positive	2020-12-06
118	Sheep	Kajli	Male	≤ 1 year	0.8	Sharaqpur(SKP)	Randomly	Negative	Positive	2020-12-06
119	Sheep	Kajli	Male	2- 3 years	2.1	Sharaqpur(SKP)	Randomly	Positive	Positive	2020-12-06
120	Sheep	Kajli	Female	≤ 1 year	1.2	Sharaqpur(SKP)	Randomly	Positive	Positive	2020-12-06
121	Sheep	Kajli	Female	2- 3 years	3.3	Sharaqpur(SKP)	Randomly	Negative	Positive	2020-12-06
122	Sheep	Kajli	Male	2- 3 years	2.3	Sharaqpur(SKP)	Randomly	Negative	Negative	2020-12-06
123	Sheep	Kajli	Female	≤ 1 year	1.3	Sharaqpur(SKP)	Randomly	Positive	Positive	2020-12-06
124	Sheep	Kajli	Male	2- 3 years	2.9	Sharaqpur(SKP)	Randomly	Negative	Negative	2020-12-06
125	Sheep	Lohi	Female	≤ 1 year	1.2	Sharaqpur(SKP)	Randomly	Positive	Positive	2020-12-06
126	Sheep	Lohi	Female	2- 3 years	2.1	Sharaqpur(SKP)	Randomly	Negative	Negative	2020-12-06
127	Sheep	Lohi	Female	2- 3 years	2.3	Sharaqpur(SKP)	Randomly	Negative	Positive	2020-12-06
128	Sheep	Lohi	Male	1- 2 years	1.2	Sharaqpur(SKP)	Randomly	Negative	Negative	2020-12-06
129	Sheep	Lohi	Male	2- 3 years	2.4	Sharaqpur(SKP)	Randomly	Negative	Negative	2020-12-06
130	Sheep	Lohi	Female	2- 3 years	2.3	Sharaqpur(SKP)	Randomly	Negative	Positive	2020-12-06
131	Sheep	Lohi	Male	1- 2 years	1.3	Sharaqpur(SKP)	Randomly	Negative	Negative	2020-12-06
132	Sheep	Lohi	Female	2- 3 years	2.4	Sharaqpur(SKP)	Randomly	Positive	Negative	2020-12-06
133	Sheep	Lohi	Male	≤ 1 year	1	Sharaqpur(SKP)	Randomly	Positive	Positive	2020-12-06
134	Sheep	Lohi	Female	3–4 years	4	Sharaqpur(SKP)	Randomly	Negative	Positive	2020-12-06
135	Sheep	Kajli	Female	1- 2 years	1.3	Sharaqpur(SKP)	Randomly	Negative	Negative	2020-12-06
136	Sheep	Kajli	Male	2- 3 years	2.1	Sharaqpur(SKP)	Randomly	Negative	Negative	2020-12-06
137	Sheep	Kajli	Male	1- 2 years	1.3	Sharaqpur(SKP)	Randomly	Positive	Positive	2020-12-06
138	Sheep	Kajli	Female	1- 2 years	1.2	Sharaqpur(SKP)	Randomly	Negative	Negative	2020-12-06
139	Sheep	Kajli	Female	1- 2 years	1.5	Sharaqpur(SKP)	Randomly	Negative	Negative	2020-12-06
140	Sheep	Kajli	Male	1- 2 years	1.2	Sharaqpur(SKP)	Randomly	Positive	Positive	2020-12-06
141	Sheep	Kajli	Female	1- 2 years	1.1	Sharaqpur(SKP)	Randomly	Negative	Negative	2020-12-06
142	Sheep	Kajli	Female	1- 2 years	1.2	Sharaqpur(SKP)	Randomly	Negative	Negative	2020-12-06
143	Sheep	Kajli	Male	≤ 1 year	1	Sharaqpur(SKP)	Randomly	Negative	Positive	2020-12-06
144	Sheep	Kajli	Female	1- 2 years	1.3	Sharaqpur(SKP)	Randomly	Negative	Negative	2020-12-06
145	Sheep	Kajli	Female	1- 2 years	1.4	Sharaqpur(SKP)	Randomly	Negative	Negative	2020-12-06
146	Sheep	Kajli	Male	1- 2 years	1.2	Sharaqpur(SKP)	Randomly	Negative	Negative	2020-12-06
147	Sheep	Kajli	Female	1- 2 years	1.4	Sharaqpur(SKP)	Randomly	Negative	Negative	2020-12-06
148	Sheep	Kajli	Female	1- 2 years	1.1	Sharaqpur(SKP)	Randomly	Positive	Positive	2020-12-06
149	Sheep	Kajli	Male	1- 2 years	1.5	Sharaqpur(SKP)	Randomly	Negative	Negative	2020-12-06
150	Sheep	Kajli	Female	1- 2 years	1.5	Sharaqpur(SKP)	Randomly	Positive	Positive	2020-12-06
151	Sheep	Kajli	Female	1- 2 years	1.4	Sharaqpur(SKP)	Randomly	Positive	Negative	2020-12-06
152	Sheep	Kajli	Male	1- 2 years	1.3	Sharaqpur(SKP)	Randomly	Positive	Positive	2020-12-06
153	Sheep	Kajli	Male	1- 2 years	1.2	Sharaqpur(SKP)	Randomly	Negative	Negative	2020-12-06
154	Sheep	Kajli	Female	1- 2 years	1.3	Sharaqpur(SKP)	Randomly	Positive	Negative	2020-12-06
155	Sheep	Lohi	Male	≥ 4 years	4.1	Sharaqpur(SKP)	Randomly	Positive	Positive	2020-12-06
156	Sheep	Lohi	Female	1- 2 years	1.2	Sharaqpur(SKP)	Randomly	Positive	Negative	2020-12-06
157	Sheep	Lohi	Male	1- 2 years	1.3	Sharaqpur(SKP)	Randomly	Negative	Negative	2020-12-06
158	Sheep	Lohi	Male	1- 2 years	1.1	Sharaqpur(SKP)	Randomly	Negative	Negative	2020-12-06
159	Sheep	Lohi	Female	1- 2 years	1.1	Sharaqpur(SKP)	Randomly	Positive	Negative	2020-12-06
160	Sheep	Lohi	Female	1- 2 years	1.2	Sharaqpur(SKP)	Randomly	Positive	Positive	2020-12-06
161	Sheep	Lohi	Male	1- 2 years	1.3	Sharaqpur(SKP)	Randomly	Negative	Negative	2020-12-06
162	Sheep	Lohi	Female	1- 2 years	1.4	Sharaqpur(SKP)	Randomly	Positive	Positive	2020-12-06
163	Sheep	Lohi	Male	1- 2 years	1.3	Sharaqpur(SKP)	Randomly	Negative	Negative	2020-12-06
164	Sheep	Lohi	Female	1- 2 years	1.5	Sharaqpur(SKP)	Randomly	Positive	Negative	2020-12-06
165	Sheep	Lohi	Male	1- 2 years	1.5	Sharaqpur(SKP)	Randomly	Positive	Positive	2020-12-06
166	Sheep	Lohi	Female	1- 2 years	1.4	Sharaqpur(SKP)	Randomly	Negative	Negative	2020-12-06
167	Sheep	Lohi	Male	1- 2 years	1.2	Sharaqpur(SKP)	Randomly	Positive	Positive	2020-12-06
168	Sheep	Lohi	Female	1- 2 years	1.2	Sharaqpur(SKP)	Randomly	Negative	Negative	2020-12-06
169	Sheep	Lohi	Female	2- 3 years	3.9	Sharaqpur(SKP)	Randomly	Negative	Negative	2020-12-06
170	Sheep	Lohi	Male	1- 2 years	1.1	Sharaqpur(SKP)	Randomly	Positive	Positive	2020-12-06
171	Sheep	Lohi	Female	1- 2 years	1.1	Sharaqpur(SKP)	Randomly	Negative	Negative	2020-12-06
172	Sheep	Lohi	Male	1- 2 years	1.2	Sharaqpur(SKP)	Randomly	Positive	Positive	2020-12-06
173	Sheep	Lohi	Male	1- 2 years	1.1	Sharaqpur(SKP)	Randomly	Negative	Negative	2020-12-06
174	Sheep	Lohi	Male	1- 2 years	1.2	Sharaqpur(SKP)	Randomly	Positive	Positive	2020-12-06
175	Sheep	Lohi	Female	1- 2 years	1.4	Sharaqpur(SKP)	Randomly	Positive	Positive	2020-12-06
176	Sheep	Lohi	Male	1- 2 years	1.3	Sharaqpur(SKP)	Randomly	Negative	Negative	2020-12-06
177	Sheep	Lohi	Female	1- 2 years	1.2	Sharaqpur(SKP)	Randomly	Negative	Negative	2020-12-06
178	Sheep	Kajli	Female	2- 3 years	3.8	Sharaqpur(SKP)	Randomly	Positive	Positive	2020-12-06
179	Sheep	Kajli	Male	1- 2 years	1.1	Sharaqpur(SKP)	Randomly	Negative	Negative	2020-12-06
180	Sheep	Kajli	Female	1- 2 years	1.1	Sharaqpur(SKP)	Randomly	Positive	Positive	2020-12-06
181	Sheep	Kajli	Male	2- 3 years	2.3	Sharaqpur(SKP)	Randomly	Negative	Negative	2020-12-06
182	Sheep	Kajli	Male	1- 2 years	1.2	Sharaqpur(SKP)	Randomly	Positive	Positive	2020-12-06
183	Sheep	Lohi	Female	1- 2 years	2.1	Sharaqpur(SKP)	Randomly	Positive	Negative	2020-12-06
184	Sheep	Lohi	Male	1- 2 years	1.3	Sharaqpur(SKP)	Randomly	Negative	Negative	2020-12-06
185	Sheep	Lohi	Female	2- 3 years	2.2	Sharaqpur(SKP)	Randomly	Positive	Positive	2020-12-06
186	Sheep	Lohi	Female	1- 2 years	1.3	Sharaqpur(SKP)	Randomly	Negative	Negative	2020-12-06
187	Sheep	Lohi	Male	1- 2 years	1.4	Sharaqpur(SKP)	Randomly	Negative	Negative	2020-12-06
188	Sheep	Lohi	Female	2- 3 years	2.4	Sharaqpur(SKP)	Randomly	Negative	Negative	2020-12-06
189	Sheep	Lohi	Female	1- 2 years	1.4	Sharaqpur(SKP)	Randomly	Negative	Negative	2020-12-06
190	Sheep	Lohi	Male	1- 2 years	1.3	Sharaqpur(SKP)	Randomly	Negative	Negative	2020-12-06
191	Sheep	Lohi	Female	1- 2 years	1.2	Sharaqpur(SKP)	Randomly	Negative	Negative	2020-12-06
192	Sheep	Lohi	Female	2- 3 years	3.9	Sharaqpur(SKP)	Randomly	Negative	Negative	2020-12-06
193	Sheep	Kajli	Male	1- 2 years	1.1	Sharaqpur(SKP)	Randomly	Positive	Positive	2020-12-06
194	Sheep	Kajli	Female	1- 2 years	1.2	Sharaqpur(SKP)	Randomly	Negative	Negative	2020-12-06
195	Sheep	Kajli	Female	1- 2 years	1.3	Sharaqpur(SKP)	Randomly	Negative	Negative	2020-12-06
196	Sheep	Kajli	Male	1- 2 years	1.5	Sharaqpur(SKP)	Randomly	Negative	Negative	2020-12-06
197	Sheep	Kajli	Female	1- 2 years	1.2	Sharaqpur(SKP)	Randomly	Negative	Negative	2020-12-06
198	Sheep	Kajli	Female	1- 2 years	1.1	Sharaqpur(SKP)	Randomly	Positive	Positive	2020-12-06
199	Sheep	Kajli	Female	2- 3 years	3.8	Sharaqpur(SKP)	Randomly	Negative	Negative	2020-12-06
200	Sheep	Kajli	Female	1- 2 years	2	Sharaqpur(SKP)	Randomly	Negative	Negative	2020-12-06
201	Sheep	Kajli	Male	≤ 1 year	1	Kot chutta (DG Khan)	Randomly	Positive	Positive	2020-08-07
202	Sheep	Kajli	Female	2- 3 years	3	Kot chutta (DG Khan)	Randomly	Negative	Negative	2020-08-07
203	Sheep	Kajli	Male	1- 2 years	2	Kot chutta (DG Khan)	Randomly	Positive	Positive	2020-08-07
204	Sheep	Kajli	Female	3–4 years	3.6	Kot chutta (DG Khan)	Randomly	Positive	Negative	2020-08-07
205	Sheep	Kajli	Male	1- 2 years		Kot chutta (DG Khan)	Randomly	Positive	Positive	2020-08-07
206	Sheep	Kajli	Female	2- 3 years	2.1	Kot chutta (DG Khan)	Randomly	Negative	Negative	2020-08-07
207	Sheep	Kajli	Female	≤ 1 year	0.91	Kot chutta (DG Khan)	Randomly	Positive	Positive	2020-08-07
208	Sheep	Kajli	Male	1- 2 years	2	Kot chutta (DG Khan)	Randomly	Negative	Negative	2020-08-07
209	Sheep	Kajli	Female	2- 3 years	3	Kot chutta (DG Khan)	Randomly	Negative	Negative	2020-08-07
210	Sheep	Kajli	Male	≤ 1 year	1	Kot chutta (DG Khan)	Randomly	Negative	Negative	2020-08-07
211	Sheep	Kajli	Male	1- 2 years	1.1	Kot chutta (DG Khan)	Randomly	Negative	Negative	2020-08-07
212	Sheep	Lohi	Female	3–4 years	4	Kot chutta (DG Khan)	Randomly	Positive	Positive	2020-08-07
213	Sheep	Lohi	Female	1- 2 years	2	Kot chutta (DG Khan)	Randomly	Negative	Negative	2020-08-07
214	Sheep	Lohi	Male	2- 3 years	3	Kot chutta (DG Khan)	Randomly	Negative	Negative	2020-08-07
215	Sheep	Lohi	Male	≤ 1 year	0.83	Kot chutta (DG Khan)	Randomly	Positive	Positive	2020-08-07
216	Sheep	Lohi	Female	≥ 4 years	4.1	Kot chutta (DG Khan)	Randomly	Positive	Negative	2020-08-07
217	Sheep	Lohi	Female	3–4 years	3.4	Kot chutta (DG Khan)	Randomly	Negative	Negative	2020-08-07
218	Sheep	Lohi	Male	2- 3 years	2.4	Kot chutta (DG Khan)	Randomly	Positive	Positive	2020-08-07
219	Sheep	Lohi	Female	≤ 1 year	1	Kot chutta (DG Khan)	Randomly	Positive	Negative	2020-08-07
220	Sheep	Lohi	Male	1- 2 years	1.3	Kot chutta (DG Khan)	Randomly	Positive	Positive	2020-08-07
221	Sheep	Lohi	Female	1- 2 years	1.2	Kot chutta (DG Khan)	Randomly	Negative	Negative	2020-08-07
222	Sheep	Kajli	Male	2- 3 years	2.5	Kot chutta (DG Khan)	Randomly	Negative	Negative	2020-08-07
223	Sheep	Kajli	Female	≤ 1 year	1	Kot chutta (DG Khan)	Randomly	Positive	Positive	2020-08-07
224	Sheep	Kajli	Female	1- 2 years	1.1	Kot chutta (DG Khan)	Randomly	Negative	Negative	2020-08-07
225	Sheep	Kajli	Male	3–4 years	3.5	Kot chutta (DG Khan)	Randomly	Negative	Negative	2020-08-07
226	Sheep	Kajli	Female	≥ 4 years	4.5	Kot chutta (DG Khan)	Randomly	Positive	Negative	2020-08-07
227	Sheep	Kajli	Male	2- 3 years	2.3	Kot chutta (DG Khan)	Randomly	Negative	Negative	2020-08-07
228	Sheep	Kajli	Female	1- 2 years	1.4	Kot chutta (DG Khan)	Randomly	Negative	Negative	2020-08-07
229	Sheep	Kajli	Female	2- 3 years	2.5	Kot chutta (DG Khan)	Randomly	Positive	Positive	2020-08-07
230	Sheep	Kajli	Male	3–4 years	3.2	Kot chutta (DG Khan)	Randomly	Negative	Negative	2020-08-07
231	Sheep	Kajli	Female	≤ 1 year	1	Kot chutta (DG Khan)	Randomly	Negative	Negative	2020-08-07
232	Sheep	Kajli	Male	2- 3 years	2.4	Kot chutta (DG Khan)	Randomly	Negative	Negative	2020-08-07
233	Sheep	Kajli	Female	1- 2 years	2	Kot chutta (DG Khan)	Randomly	Positive	Positive	2020-08-07
234	Sheep	Kajli	Female	≤ 1 year	1	Kot chutta (DG Khan)	Randomly	Negative	Negative	2020-08-07
235	Sheep	Kajli	Male	1- 2 years	2	Kot chutta (DG Khan)	Randomly	Positive	Positive	2020-08-07
236	Sheep	Kajli	Female	≥ 4 years	5	Kot chutta (DG Khan)	Randomly	Negative	Negative	2020-08-07
237	Sheep	Kajli	Male	3–4 years	3.1	Kot chutta (DG Khan)	Randomly	Negative	Negative	2020-08-07
238	Sheep	Kajli	Female	≤ 1 year	1	Kot chutta (DG Khan)	Randomly	Negative	Negative	2020-08-07
239	Sheep	Kajli	Female	1- 2 years	1.2	Kot chutta (DG Khan)	Randomly	Negative	Negative	2020-08-07
240	Sheep	Kajli	Male	1- 2 years	2	Kot chutta (DG Khan)	Randomly	Negative	Negative	2020-08-07
241	Sheep	Lohi	Female	≤ 1 year	1	Kot chutta (DG Khan)	Randomly	Negative	Negative	2020-08-07
242	Sheep	Lohi	Male	2- 3 years	2.4	Kot chutta (DG Khan)	Randomly	Positive	Positive	2020-08-07
243	Sheep	Lohi	Female	1- 2 years	1.1	Kot chutta (DG Khan)	Randomly	Negative	Negative	2020-08-07
244	Sheep	Lohi	Female	1- 2 years	2	Kot chutta (DG Khan)	Randomly	Negative	Negative	2020-08-07
245	Sheep	Lohi	Female	≤ 1 year	1	Kot chutta (DG Khan)	Randomly	Negative	Negative	2020-08-07
246	Sheep	Lohi	Male	1- 2 years	2	Kot chutta (DG Khan)	Randomly	Negative	Negative	2020-08-07
247	Sheep	Lohi	Female	3–4 years	3.3	Kot chutta (DG Khan)	Randomly	Positive	Positive	2020-08-07
248	Sheep	Lohi	Male	≤ 1 year	1	Kot chutta (DG Khan)	Randomly	Negative	Negative	2020-08-07
249	Sheep	Lohi	Female	1- 2 years	1.1	Kot chutta (DG Khan)	Randomly	Negative	Negative	2020-08-07
250	Sheep	Lohi	Female	1- 2 years	1.2	Kot chutta (DG Khan)	Randomly	Negative	Negative	2020-08-07
251	Sheep	Kajli	Male	3–4 years	3.5	Kot chutta (DG Khan)	Randomly	Negative	Negative	2020-08-07
252	Sheep	Kajli	Female	1- 2 years	2	Kot chutta (DG Khan)	Randomly	Positive	Negative	2020-08-07
253	Sheep	Kajli	Male	≤ 1 year	1	Kot chutta (DG Khan)	Randomly	Negative	Negative	2020-08-07
254	Sheep	Kajli	Female	3–4 years	3.7	Kot chutta (DG Khan)	Randomly	Positive	Positive	2020-08-07
255	Sheep	Kajli	Female	1- 2 years	1.3	Kot chutta (DG Khan)	Randomly	Positive	Positive	2020-08-07
256	Sheep	Kajli	Male	≤ 1 year	0.7	Kot chutta (DG Khan)	Randomly	Negative	Negative	2020-08-07
257	Sheep	Kajli	Female	2- 3 years	2.3	Kot chutta (DG Khan)	Randomly	Negative	Negative	2020-08-07
258	Sheep	Kajli	Female	3–4 years	3.4	Kot chutta (DG Khan)	Randomly	Positive	Positive	2020-08-07
259	Sheep	Kajli	Male	≤ 1 year	1	Kot chutta (DG Khan)	Randomly	Negative	Negative	2020-08-07
260	Sheep	Kajli	Female	2- 3 years	2.4	Kot chutta (DG Khan)	Randomly	Negative	Negative	2020-08-07
261	Sheep	Kajli	Female	1- 2 years	1.2	Kot chutta (DG Khan)	Randomly	Negative	Negative	2020-08-07
262	Sheep	Kajli	Male	3–4 years	3.3	Kot chutta (DG Khan)	Randomly	Positive	Negative	2020-08-07
263	Sheep	Kajli	Female	2- 3 years	2.4	Kot chutta (DG Khan)	Randomly	Negative	Negative	2020-08-07
264	Sheep	Kajli	Female	1- 2 years	1.3	Kot chutta (DG Khan)	Randomly	Positive	Positive	2020-08-07
265	Sheep	Kajli	Female	3–4 years	3.2	Kot chutta (DG Khan)	Randomly	Negative	Negative	2020-08-07
266	Sheep	Kajli	Male	≤ 1 year	1	Kot chutta (DG Khan)	Randomly	Negative	Negative	2020-08-07
267	Sheep	Kajli	Female	2- 3 years	2.4	Kot chutta (DG Khan)	Randomly	Negative	Negative	2020-08-07
268	Sheep	Lohi	Male	3–4 years	4	Kot chutta (DG Khan)	Randomly	Negative	Negative	2020-08-07
269	Sheep	Lohi	Female	≤ 1 year	1	Kot chutta (DG Khan)	Randomly	Positive	Negative	2020-08-07
270	Sheep	Lohi	Female	2- 3 years	2.3	Kot chutta (DG Khan)	Randomly	Negative	Negative	2020-08-07
271	Sheep	Lohi	Male	3–4 years	3.3	Kot chutta (DG Khan)	Randomly	Positive	Positive	2020-08-07
272	Sheep	Lohi	Male	≤ 1 year	1	Kot chutta (DG Khan)	Randomly	Negative	Negative	2020-08-07
273	Sheep	Lohi	Female	1- 2 years	2	Kot chutta (DG Khan)	Randomly	Positive	Negative	2020-08-07
274	Sheep	Lohi	Female	3–4 years	3.5	Kot chutta (DG Khan)	Randomly	Negative	Negative	2020-08-07
275	Sheep	Lohi	Male	≤ 1 year	1	Kot chutta (DG Khan)	Randomly	Negative	Negative	2020-08-07
276	Sheep	Lohi	Female	1- 2 years	2	Kot chutta (DG Khan)	Randomly	Negative	Negative	2020-08-07
277	Sheep	Lohi	Female	≤ 1 year	0.75	Kot chutta (DG Khan)	Randomly	Negative	Negative	2020-08-07
278	Sheep	Kajli	Female	≤ 1 year	1	Kot chutta (DG Khan)	Randomly	Positive	Positive	2020-08-07
279	Sheep	Kajli	Male	1- 2 years	1.1	Kot chutta (DG Khan)	Randomly	Negative	Negative	2020-08-07
280	Sheep	Kajli	Male	3–4 years	3.5	Kot chutta (DG Khan)	Randomly	Positive	Positive	2020-08-07
281	Sheep	Kajli	Female	≤ 1 year	1	Kot chutta (DG Khan)	Randomly	Positive	Negative	2020-08-07
282	Sheep	Kajli	Female	2- 3 years	2.5	Kot chutta (DG Khan)	Randomly	Positive	Positive	2020-08-07
283	Sheep	Kajli	Female	3–4 years	3.2	Kot chutta (DG Khan)	Randomly	Negative	Negative	2020-08-07
284	Sheep	Kajli	Male	≥ 4 years	4.6	Kot chutta (DG Khan)	Randomly	Negative	Negative	2020-08-07
285	Sheep	Kajli	Male	≤ 1 year	0.5	Kot chutta (DG Khan)	Randomly	Positive	Positive	2020-08-07
286	Sheep	Kajli	Female	1- 2 years	2	Kot chutta (DG Khan)	Randomly	Positive	Negative	2020-08-07
287	Sheep	Kajli	Female	1- 2 years	1.3	Kot chutta (DG Khan)	Randomly	Positive	Positive	2020-08-07
288	Sheep	Kajli	Male	3–4 years	3.3	Kot chutta (DG Khan)	Randomly	Negative	Negative	2020-08-07
289	Sheep	Kajli	Female	2- 3 years	2.3	Kot chutta (DG Khan)	Randomly	Positive	Positive	2020-08-07
290	Sheep	Kajli	Male	2- 3 years	2.4	Kot chutta (DG Khan)	Randomly	Negative	Negative	2020-08-07
291	Sheep	Kajli	Female	1- 2 years	2	Kot chutta (DG Khan)	Randomly	Negative	Negative	2020-08-07
292	Sheep	Kajli	Female	3–4 years	3.2	Kot chutta (DG Khan)	Randomly	Negative	Negative	2020-08-07
293	Sheep	Kajli	Male	3–4 years	3.9	Kot chutta (DG Khan)	Randomly	Positive	Negative	2020-08-07
294	Sheep	Kajli	Female	1- 2 years	2	Kot chutta (DG Khan)	Randomly	Positive	Positive	2020-08-07
295	Sheep	Kajli	Female	2- 3 years	2.1	Kot chutta (DG Khan)	Randomly	Negative	Negative	2020-08-07
296	Sheep	Kajli	Male	3–4 years	3.3	Kot chutta (DG Khan)	Randomly	Negative	Negative	2020-08-07
297	Sheep	Lohi	Female	1- 2 years	1.1	Kot chutta (DG Khan)	Randomly	Positive	Positive	2020-08-07
298	Sheep	Lohi	Female	3–4 years	3.4	Kot chutta (DG Khan)	Randomly	Negative	Negative	2020-08-07
299	Sheep	Lohi	Male	3–4 years	3.6	Kot chutta (DG Khan)	Randomly	Positive	Negative	2020-08-07
300	Sheep	Lohi	Female	1- 2 years	1.2	Kot chutta (DG Khan)	Randomly	Positive	Positive	2020-08-07
301	Sheep	Lohi	Female	3–4 years	3.2	Kot chutta (DG Khan)	Randomly	Negative	Negative	2020-08-07
302	Sheep	Lohi	Male	1- 2 years	2	Kot chutta (DG Khan)	Randomly	Positive	Positive	2020-08-07
303	Sheep	Lohi	Female	1- 2 years	1.2	Kot chutta (DG Khan)	Randomly	Negative	Negative	2020-08-07
304	Sheep	Kajli	Female	3–4 years	3.3	Kot chutta (DG Khan)	Randomly	Negative	Negative	2020-08-07
305	Sheep	Kajli	Female	2- 3 years	2.2	Kot chutta (DG Khan)	Randomly	Negative	Negative	2020-08-07
306	Sheep	Kajli	Female	1- 2 years	1.3	Kot chutta (DG Khan)	Randomly	Negative	Negative	2020-08-07
307	Sheep	Lohi	Male	3–4 years	3.5	Kot chutta (DG Khan)	Randomly	Negative	Negative	2020-08-07
308	Sheep	Lohi	Female	1- 2 years	2	Kot chutta (DG Khan)	Randomly	Positive	Positive	2020-08-07
309	Sheep	Lohi	Male	1- 2 years	1.4	Kot chutta (DG Khan)	Randomly	Negative	Negative	2020-08-07
310	Sheep	Lohi	Female	≤ 1 year	1	Kot chutta (DG Khan)	Randomly	Positive	Positive	2020-08-07
311	Sheep	Lohi	Male	1- 2 years	2	Kot chutta (DG Khan)	Randomly	Negative	Negative	2020-08-07
312	Sheep	Lohi	Female	1- 2 years	1.4	Kot chutta (DG Khan)	Randomly	Negative	Negative	2020-08-07
313	Sheep	Lohi	Male	3–4 years	3.4	Kot chutta (DG Khan)	Randomly	Positive	Negative	2020-08-07
314	Sheep	Lohi	Female	1- 2 years	1.2	Kot chutta (DG Khan)	Randomly	Positive	Positive	2020-08-07
315	Sheep	Lohi	Female	2- 3 years	2.4	Kot chutta (DG Khan)	Randomly	Negative	Negative	2020-08-07
316	Sheep	Lohi	Male	2- 3 years	2.5	Kot chutta (DG Khan)	Randomly	Negative	Negative	2020-08-07
317	Sheep	Kajli	Female	1- 2 years	1.1	Kot chutta (DG Khan)	Randomly	Positive	Negative	2020-08-07
318	Sheep	Kajli	Male	≤ 1 year	0.8	Kot chutta (DG Khan)	Randomly	Positive	Positive	2020-08-07
319	Sheep	Kajli	Male	2- 3 years	2.1	Kot chutta (DG Khan)	Randomly	Negative	Negative	2020-08-07
320	Sheep	Kajli	Female	1- 2 years	1.2	Kot chutta (DG Khan)	Randomly	Negative	Negative	2020-08-07
321	Sheep	Kajli	Female	3–4 years	3.3	Kot chutta (DG Khan)	Randomly	Negative	Negative	2020-08-07
322	Sheep	Kajli	Male	2- 3 years	2.3	Kot chutta (DG Khan)	Randomly	Positive	Negative	2020-08-07
323	Sheep	Kajli	Female	1- 2 years	1.3	Kot chutta (DG Khan)	Randomly	Positive	Positive	2020-08-07
324	Sheep	Kajli	Male	2- 3 years	2.9	Kot chutta (DG Khan)	Randomly	Negative	Negative	2020-08-07
325	Sheep	Kajli	Female	1- 2 years	1.2	Kot chutta (DG Khan)	Randomly	Positive	Positive	2020-08-07
326	Sheep	Kajli	Female	2- 3 years	2.1	Kot chutta (DG Khan)	Randomly	Negative	Negative	2020-08-07
327	Sheep	Kajli	Female	2- 3 years	2.3	Kot chutta (DG Khan)	Randomly	Negative	Negative	2020-08-07
328	Sheep	Kajli	Male	1- 2 years	1.2	Kot chutta (DG Khan)	Randomly	Negative	Negative	2020-08-07
329	Sheep	Kajli	Male	2- 3 years	2.4	Kot chutta (DG Khan)	Randomly	Negative	Negative	2020-08-07
330	Sheep	Kajli	Female	2- 3 years	2.3	Kot chutta (DG Khan)	Randomly	Negative	Negative	2020-08-07
331	Sheep	Kajli	Male	1- 2 years	1.3	Kot chutta (DG Khan)	Randomly	Negative	Negative	2020-08-07
332	Sheep	Kajli	Female	2- 3 years	2.4	Kot chutta (DG Khan)	Randomly	Negative	Negative	2020-08-07
333	Sheep	Kajli	Male	≤ 1 year	1	Kot chutta (DG Khan)	Randomly	Negative	Negative	2020-08-07
334	Sheep	Kajli	Female	3–4 years	4	Kot chutta (DG Khan)	Randomly	Positive	Positive	2020-08-07
335	Sheep	Kajli	Female	1- 2 years	1.3	Kot chutta (DG Khan)	Randomly	Positive	Positive	2020-08-07
336	Sheep	Lohi	Male	2- 3 years	2.1	Kot chutta (DG Khan)	Randomly	Positive	Negative	2020-08-07
337	Sheep	Lohi	Male	1- 2 years	1.3	Kot chutta (DG Khan)	Randomly	Positive	Negative	2020-08-07
338	Sheep	Lohi	Female	1- 2 years	1.2	Kot chutta (DG Khan)	Randomly	Positive	Positive	2020-08-07
339	Sheep	Lohi	Female	1- 2 years	1.5	Kot chutta (DG Khan)	Randomly	Negative	Negative	2020-08-07
340	Sheep	Lohi	Male	1- 2 years	1.2	Kot chutta (DG Khan)	Randomly	Positive	Positive	2020-08-07
341	Sheep	Lohi	Female	1- 2 years	1.1	Kot chutta (DG Khan)	Randomly	Positive	Positive	2020-08-07
342	Sheep	Lohi	Female	1- 2 years	1.2	Kot chutta (DG Khan)	Randomly	Negative	Negative	2020-08-07
343	Sheep	Kajli	Male	≤ 1 year	1	Kot chutta (DG Khan)	Randomly	Negative	Negative	2020-08-07
344	Sheep	Kajli	Female	1- 2 years	1.3	Kot chutta (DG Khan)	Randomly	Positive	Positive	2020-08-07
345	Sheep	Kajli	Female	1- 2 years	1.4	Kot chutta (DG Khan)	Randomly	Negative	Negative	2020-08-07
346	Sheep	Kajli	Male	1- 2 years	1.2	Kot chutta (DG Khan)	Randomly	Negative	Negative	2020-08-07
347	Sheep	Kajli	Female	1- 2 years	1.4	Kot chutta (DG Khan)	Randomly	Negative	Negative	2020-08-07
348	Sheep	Kajli	Female	1- 2 years	1.1	Kot chutta (DG Khan)	Randomly	Positive	Positive	2020-08-07
349	Sheep	Kajli	Male	1- 2 years	1.5	Kot chutta (DG Khan)	Randomly	Positive	Positive	2020-08-07
350	Sheep	Kajli	Female	1- 2 years	1.5	Kot chutta (DG Khan)	Randomly	Positive	Positive	2020-08-07
351	Sheep	Kajli	Female	1- 2 years	1.4	Kot chutta (DG Khan)	Randomly	Positive	Positive	2020-08-07
352	Sheep	Kajli	Male	1- 2 years	1.3	Kot chutta (DG Khan)	Randomly	Positive	Positive	2020-08-07
353	Sheep	Kajli	Male	1- 2 years	1.2	Kot chutta (DG Khan)	Randomly	Negative	Negative	2020-08-07
354	Sheep	Lohi	Female	1- 2 years	1.3	Kot chutta (DG Khan)	Randomly	Negative	Negative	2020-08-07
355	Sheep	Kajli	Male	≥ 4 years	4.1	Kot chutta (DG Khan)	Randomly	Positive	Positive	2020-08-07
356	Sheep	Kajli	Female	1- 2 years	1.2	Kot chutta (DG Khan)	Randomly	Negative	Negative	2020-08-07
357	Sheep	Kajli	Male	1- 2 years	1.3	Kot chutta (DG Khan)	Randomly	Negative	Negative	2020-08-07
358	Sheep	Kajli	Male	1- 2 years	1.1	Kot chutta (DG Khan)	Randomly	Negative	Negative	2020-08-07
359	Sheep	Kajli	Female	1- 2 years	1.1	Kot chutta (DG Khan)	Randomly	Positive	Positive	2020-08-07
360	Sheep	Kajli	Female	1- 2 years	1.2	Kot chutta (DG Khan)	Randomly	Positive	Positive	2020-08-07
361	Sheep	Kajli	Male	1- 2 years	1.3	Kot chutta (DG Khan)	Randomly	Positive	Positive	2020-08-07
362	Sheep	Kajli	Female	1- 2 years	1.4	Kot chutta (DG Khan)	Randomly	Positive	Positive	2020-08-07
363	Sheep	Kajli	Male	1- 2 years	1.3	Kot chutta (DG Khan)	Randomly	Negative	Negative	2020-08-07
364	Sheep	Kajli	Female	1- 2 years	1.5	Kot chutta (DG Khan)	Randomly	Negative	Negative	2020-08-07
365	Sheep	Kajli	Male	1- 2 years	1.5	Kot chutta (DG Khan)	Randomly	Positive	Positive	2020-08-07
366	Sheep	Lohi	Female	1- 2 years	1.4	Kot chutta (DG Khan)	Randomly	Negative	Negative	2020-08-07
367	Sheep	Kajli	Male	1- 2 years	1.2	Kot chutta (DG Khan)	Randomly	Negative	Negative	2020-08-07
368	Sheep	Kajli	Female	1- 2 years	1.2	Kot chutta (DG Khan)	Randomly	Positive	Positive	2020-08-07
369	Sheep	Kajli	Female	3–4 years	3.9	Kot chutta (DG Khan)	Randomly	Negative	Negative	2020-08-07
370	Sheep	Kajli	Male	1- 2 years	1.1	Kot chutta (DG Khan)	Randomly	Negative	Negative	2020-08-07
371	Sheep	Kajli	Female	1- 2 years	1.1	Kot chutta (DG Khan)	Randomly	Negative	Negative	2020-08-07
372	Sheep	Kajli	Male	1- 2 years	1.2	Kot chutta (DG Khan)	Randomly	Negative	Negative	2020-08-07
373	Sheep	Kajli	Male	1- 2 years	1.1	Kot chutta (DG Khan)	Randomly	Positive	Positive	2020-08-07
374	Sheep	Kajli	Male	1- 2 years	1.2	Kot chutta (DG Khan)	Randomly	Positive	Positive	2020-08-07
375	Sheep	Kajli	Female	1- 2 years	1.4	Kot chutta (DG Khan)	Randomly	Positive	Positive	2020-08-07
376	Sheep	Kajli	Male	1- 2 years	1.3	Kot chutta (DG Khan)	Randomly	Negative	Negative	2020-08-07
377	Sheep	Kajli	Female	1- 2 years	1.2	Kot chutta (DG Khan)	Randomly	Negative	Negative	2020-08-07
378	Sheep	Lohi	Female	3–4 years	3.8	Kot chutta (DG Khan)	Randomly	Positive	Positive	2020-08-07
379	Sheep	Kajli	Male	1- 2 years	1.1	Kot chutta (DG Khan)	Randomly	Negative	Negative	2020-08-07
380	Sheep	Kajli	Female	1- 2 years	1.1	Kot chutta (DG Khan)	Randomly	Negative	Negative	2020-08-07
381	Sheep	Kajli	Male	2- 3 years	2.3	Kot chutta (DG Khan)	Randomly	Negative	Negative	2020-08-07
382	Sheep	Kajli	Male	1- 2 years	1.2	Kot chutta (DG Khan)	Randomly	Negative	Negative	2020-08-07
383	Sheep	Kajli	Female	1- 2 years	2.1	Kot chutta (DG Khan)	Randomly	Negative	Negative	2020-08-07
384	Sheep	Kajli	Male	1- 2 years	1.3	Kot chutta (DG Khan)	Randomly	Positive	Positive	2020-08-07
385	Sheep	Kajli	Female	2- 3 years	2.2	Kot chutta (DG Khan)	Randomly	Negative	Negative	2020-08-07
386	Sheep	Kajli	Female	1- 2 years	1.3	Kot chutta (DG Khan)	Randomly	Negative	Negative	2020-08-07
387	Sheep	Kajli	Male	1- 2 years	1.4	Kot chutta (DG Khan)	Randomly	Negative	Negative	2020-08-07
388	Sheep	Kajli	Female	2- 3 years	2.4	Kot chutta (DG Khan)	Randomly	Negative	Negative	2020-08-07
389	Sheep	Kajli	Female	1- 2 years	1.4	Kot chutta (DG Khan)	Randomly	Negative	Negative	2020-08-07
390	Sheep	Lohi	Male	1- 2 years	1.3	Kot chutta (DG Khan)	Randomly	Positive	Positive	2020-08-07
391	Sheep	Kajli	Female	1- 2 years	1.2	Kot chutta (DG Khan)	Randomly	Negative	Negative	2020-08-07
392	Sheep	Kajli	Female	3–4 years	3.9	Kot chutta (DG Khan)	Randomly	Negative	Negative	2020-08-07
393	Sheep	Kajli	Male	1- 2 years	1.1	Kot chutta (DG Khan)	Randomly	Positive	Positive	2020-08-07
394	Sheep	Kajli	Female	1- 2 years	1.2	Kot chutta (DG Khan)	Randomly	Positive	Positive	2020-08-07
395	Sheep	Kajli	Female	1- 2 years	1.3	Kot chutta (DG Khan)	Randomly	Negative	Negative	2020-08-07
396	Sheep	Kajli	Male	1- 2 years	1.5	Kot chutta (DG Khan)	Randomly	Negative	Negative	2020-08-07
397	Sheep	Kajli	Female	1- 2 years	1.2	Kot chutta (DG Khan)	Randomly	Negative	Negative	2020-08-07
398	Sheep	Kajli	Female	1- 2 years	1.1	Kot chutta (DG Khan)	Randomly	Positive	Positive	2020-08-07
399	Sheep	Kajli	Female	3–4 years	3.8	Kot chutta (DG Khan)	Randomly	Negative	Negative	2020-08-07
400	Sheep	Kajli	Female	1- 2 years	2	Kot chutta (DG Khan)	Randomly	Negative	Negative	2020-08-07
