# Supplementary material for: Newly optimized ELISA kit and LAT reveal significantly higher seroprevalence in sheep raised in agro-ecological zone as against range-ecological zone, with a significant association of meteorological parameters
Source: PLoS One. 2023 Dec 5;18(12):e0290374. doi: 10.1371/journal.pone.0290374 (PMC10697491; doi:10.1371/journal.pone.0290374)
Supplement: S1 File — (ZIP) [file pone.0290374.s001.zip › 3D, Revised, Meteorological data of Kot Chutta, (minimal data 1).xlsx]

## Sheet: Sheet1
			2022-07-26		Reference	www.worldweatheronline.com
	Meteorological Data of Kot Chutta
								Kot Chutta
					Months	Mini. Temp. (°c)	Max. Temp. (°c)	Average. Temp. (°c)	Relative Humidity (%)
					2019-08-01	33	43	40	35
					2019-09-01	31	44	40	28
					2019-10-01	25	36	33	28
					2019-11-01	19	28	25	34
					2019-12-01	13	24	19	30
					2020-01-01	11	19	15	48
					2020-02-01	15	26	22	31
					2020-03-01	17	27	23	48
					2020-04-01	26	37	32	28
					2020-05-01	32	42	38	19
					2020-06-01	35	46	42	21
					2020-07-01	36	46	42	28
					Average	24.4167	34.8333	30.9167	31.5
					2018-08-01	33	42	39	33
					2018-09-01	30	41	38	28
					2018-10-01	24	37	33	17
					2018-11-01	19	31	26	21
					2018-12-01	13	25	20	25
					2019-01-01	11	21	17	34
					2019-02-01	12	23	19	39
					2019-03-01	17	28	25	38
					2019-04-01	27	39	35	24
					2019-05-01	31	42	39	17
					2019-06-01	34	45	42	19
					2019-07-01	34	44	41	33
					Average	23.75	34.8333	31.1667	27.3333
					2017-08-01	34	43	40	29
					2017-09-01	30	42	39	21
					2017-10-01	25	39	34	13
					2017-11-01	18	30	26	23
					2017-12-01	14	26	21	22
					2018-01-01	12	25	20	22
					2018-02-01	15	27	23	30
					2018-03-01	21	25	30	25
					2018-04-01	27	39	36	18
					2018-05-01	32	43	40	15
					2018-06-01	36	46	43	22
					2018-07-01	35	43	41	31
					Average	24.9167	35.6667	32.75	22.5833
					2016-08-01	33	42	39	32
					2016-09-01	29	42	38	26
					2016-10-01	23	39	33	16
					2016-11-01	17	32	26	20
					2016-12-01	14	28	22	27
					2017-01-01	11	21	16	47
					2017-02-01	15	27	22	28
					2017-03-01	19	32	17	27
					2017-04-01	27	41	36	17
					2017-05-01	32	44	41	16
					2017-06-01	35	44	41	27
					2017-07-01	35	43	41	31
					Average	24.1667	36.25	31	26.1667
					2015-08-01	33	42	39	34
					2015-09-01	29	40	37	27
					2015-10-01	25	37	33	25
					2015-11-01	18	29	25	25
					2015-12-01	13	24	19	25
					2016-01-01	12	23	19	34
					2016-02-01	14	28	23	24
					2016-03-01	20	31	27	39
					2016-04-01	26	37	34	20
					2016-05-01	33	43	40	17
					2016-06-01	35	46	43	19
					2016-07-01	35	44	41	31
